# Supplementary material for: Prevalence of Parent-Reported Food Allergy in a Mexican Pre-School Population
Source: J Clin Med. 2023 Aug 3;12(15):5095. doi: 10.3390/jcm12155095 (PMC10420166; doi:10.3390/jcm12155095)
Supplement: Supplementary file 1 [file jcm-12-05095-s001.zip]

Archive with 1 entries (1 files):
- jcm-2522941-supplementary.pdf
